# Supplementary material for: Circulating tumor cells as a preoperative risk marker for occult metastases in patients with resectable cholangiocarcinoma
Source: Front Oncol. 2022 Nov 10;12:941660. doi: 10.3389/fonc.2022.941660 (PMC9685781; doi:10.3389/fonc.2022.941660)
Supplement: Supplementary file 1 [file Table_1.xlsx]

## Sheet: Tabelle1
Tabel 1. Baseline characteristics and CTC count of the training cohort
No	Age at testing	Gender [male = 1, female = 0]	ECOG	Day of testing	Tumortype iCCA [1] , pCCA [2], dCCA [3], gallbladder cancer [4]	CTC_(CellSearch) detection: 1= yes; 0=no	CTC count [n]	Bilirubin [mg/dl]	ASAT [U/L]	ALAT [U/L]	yGT [U/L]	AP [U/L]	CEA [µg/L]	CA 19-9 [kU/L]
1	47	1	3	2011-10-27	2	0	0	0.6	42	18	380	352	NA	3515
2	77	1	2	2011-10-28	2	0	0	0.5	22	12	535	332	10.7	394
4	56	1	2	2011-11-11	2	0	0	1	22	30	459	87	14	191
5	74	0	2	2011-12-01	2	0	0	0.7	17	15	476	269	NA	NA
8	75	1	1	2012-02-22	2	0	0	2.9	99	113	1615	806	3	24.9
10	70	0	3	2012-02-24	1	0	0	0.8	43	30	1116	NA	340	45093
13	80	0	2	2016-07-13	2	0	0	8.7	152	213	98	223	NA	NA
15	72	0	0	2016-10-24	2	0	0	1.9	66	150	203	216	NA	9.6
16	89	1	2	2017-01-02	1	0	0	7.3	78	50	232	593	NA	255
17	82	0	3	2017-01-02	1	0	0	6	66	30	420	410	5.8	539.7
18	55	1	0	2017-01-03	1	0	0	0.6	22	10	54	99	41.2	727.4
19	76	1	0	2017-01-16	2	0	0	14.7	66	52	223	225	NA	NA
20	78	1	1	2017-01-23	2	0	0	0.2	24	32	77	63	NA	NA
21	72	0	1	2017-01-24	2	0	0	NA	89	66	2308	706	6	NA
23	51	0	2	2017-01-27	1	0	0	3.7	172	182	918	681	NA	NA
25	55	1	0	2018-02-09	3	0	0	0.2	24	19	386	179	NA	NA
3	27	1	0	2011-10-28	2	1	2	1.6	136	227	164	477	32.9	152.4
6	38	1	3	2011-12-12	4	1	3	15.2	173	78	599	811	2	1.3
7	74	0	2	2011-12-12	4	1	1	10.8	150	111	1484	849	NA	NA
9	51	1	3	2012-02-22	2	1	1	6	77	141	813	679	NA	NA
11	72	1	2	2012-03-04	1	1	3	1.2	55	22	158	NA	5.9	455.2
12	82	1	1	2016-06-29	2	1	1	3.5	125	102	1344	876	NA	NA
14	59	1	1	2016-07-27	3	1	1	0.2	72	90	268	100	NA	NA
22	72	1	2	2017-01-24	2	1	1	5	42	32	369	468	NA	4393.4
24	68	1	0	2018-02-09	1	1	1	0.3	34	32	128	141	NA	NA
26	64	0	1	2018-04-06	4	1	1	1.8	42	20	553	528	NA	NA
27	59	1	1	2018-04-06	2	1	1	25.8	48	44	176	236	3.5	105.5
